# Supplementary material for: Epidemiological Evidence for Work Load as a Risk Factor for Osteoarthritis of the Hip: A Systematic Review
Source: PLoS One. 2012 Feb 14;7(2):e31521. doi: 10.1371/journal.pone.0031521 (PMC3279372; doi:10.1371/journal.pone.0031521)
Supplement: Table S4 — Study Details. (XLS) [file pone.0031521.s004.xls]

## Sheet: Sheet1
Table S4:	Study details
		Study population			Exposure assessment			Coxarthrosis Definition (case ascertainment)
Author, Year	Study design	Type	Size	Age (years)	Method	Parameters	Remarks/quality	Criteria	Remarks/quality	Potential biases	Confounders, modifiers considered, controlled	Risk estimate (95% CI)	Potentially useful for exposure-response analysis?	Comments
Axmacher 1993	Cross sectional	Farmers or farm workers	565 exposed men, 152 exposed women 1,250 unexposed men, 1,250 unexposed women	Range 40 - 64	Farmers or farm workers, source: Swedish Farmers’ Safety and Preventative Health Association, central statistical bureau or farm workers’ union	No specific tasks assessed	Score: 1	JS1 <4 mm and/or structural changes, including osteosclerosis or cysts.	Roentgenographic examination from urogram or colon roentgenogram Score: 2	Selection	Age, gender; no controlled analyses	RR2 = 12.0 (6.7-21.4)	No	Weaknesses. No information on specific work activities or quantification of intensity or duration. Used prevalent cases. Used non-specific criteria for determining hip OA cases. Potential for selection bias.
Chitnavis 2000	Cross sectional	Hospital based	249 patients with THR3, 125 patients with TKR4	Range 46 - 91	Interview, job titles	Classified into white collar/ blue collar; duration	Score: 1	Undergoing THR	Diagnostics for THR, absence of definitive identifyable causes of arthrosis Score: 3	No valid comparison group	Ethnicity	Not reported	No	Weaknesses. No valid comparison group. No information on potential confounders. Study was designed to compare patients undergoing knee and hip replacements.
Coggon 1998	Case-control	Hospital based	611 cases 611 controls	Range 45 - 91 Mean 70	Interview and structured questionaire, job tasks	Time duration with potential exposure: work entailed lifting with at least 10 kg, 25 kg and 50 kg 10 times a week	Measures of time intervals with potential exposure are generally not suitable for quanti-fication of cumulative exposure Score: 3	Waiting for THR	Diagnostics for THR, person with markers of generalized arthritis excluded Score: 3	Selection, recall	Age, sex, source of medical care, BMI5, history of hip injury, presence of Heberden’s nodes	Duration of lifting > 25 kg Up to age 30 0.1 – 4.9 yrs: OR6= 0.8 (0.5 – 0.3) 5 – 9.9 yrs: OR = 1.0 (0.6 – 1.7) > 10 yrs: OR = 1.9 (1.2 – 3.0) Up to 10 yrs before study entry 0.1 – 9.9 yrs: OR = 0.9 (0.6-1.4) 10 – 19.9 yrs: OR = 1.2 (1.7-2.2) > 20 yrs: OR = 1.5 (1.0-2.3) Level of lifting for at least 10 years Up to age 30 10 – 24 kg: OR = 1.2 (0.8-1.9) 25 – 49 kg: OR = 1.9 (1.1 -3.4) > 50 kg: OR =…	No*	Strengths. Controlled for important confounders. Analyzed intensity and duration of heavy lifting. Analyzed only work activities occurring more than 10 years before study entry. Majority of cases met JSN7 or Kellgren/Lawrence criteria. Weaknesses. No radiographs to confirm disease-free status in controls. Potential for selection and recall bias. Non-specific nature of the case definition. Occupat…
Croft 1992a	Cross sectional	Farmers and office workers	179 exposed (farmers) 71 unexposed (office workers)	Range 60 - 76	Interview and questionnaire, job titles	Type of job	Score: 1	JS £ 1.5 mm or previous THR	Radiologic diagnostics for THR, not clinical specified Score: 2	Selection	Age, height, weight.	Years in farming 1-9 yrs: OR = 4.5 (0.8–26.3) ³ 10 yrs: OR = 9.3 (1.9 – 44.5) (See article for additional results)	No	Weaknesses. Reliance on self-reported exposure based on limited work history. Potential for selection bias
Croft 1992b	Case – control	Hospital based, men only	245 cases 294 controls	Range 65 - 75	Blinded interview, job titles and specific tasks	Not clearly stated. Some combined measure of frequency and duration of specific tasks (standing, lifting etc.) Probably duration with potential exposure to some task (job entailed a task).	Measures with a potential exposure are generally not suitable for quantification of cumulative exposure. Score: 3	Previous THR or JS £ 1.5 mm - applies to "severe" cases only	X-ray register mostly from prostatitis diagnostics, minimal joint space Score: 2	Controlled	Age, hospital, duration of exposure.	Lifting or moving weights >25.4 kg by hand (severe cases) 1-19 yrs: OR = 1.2 (0.5 – 2.9) ≥ 20 yrs: OR = 2.5 (1.1 – 5.7) Walking > 2 miles/day (severe cases) 1-19 yrs: OR = 1.4 (0.4 – 4.6) ≥ 20 yrs: OR = 1.6 (0.5 – 5.1) Climbing > 30 flights of stairs ≥ 1 yr: OR = 1.2 (0.6 – 2.5) (See article for additional results)	Yes	Strengths. Used urograms from local hospital registries to identify cases and controls; similar participation rates for cases and controls. Weaknesses. Extent and type of illness in the controls not described. Methods of exposure quantification unclear.
Cvijetic 1999	Cross sectional	Random population sample from city records	Total 590 215, mostly sedentary jobs 72, >80% time standing 207, >80% time walking, standing, light lifting. 99, high physical strain	Mean Men 62.5 Women 63.5	Interview, specific job tasks	Intensity, frequency, and duration of specific tasks (sitting, standing, walking, lifting, and carrying)	Score: 2	Radiographs of right hip; Kellgren grade ≥ 2	Clinical examination, radiographs of the right hip Score: 3	Information	Age, BMI, gender	Mostly standing jobs Men 20 - 29 yrs: OR = 2.09 (0.98-3.17) > 30 yrs: OR =1.83 (0.68 - 3.56) Women 20 - 29.9 yrs: OR = 1.94(0.64 - 2.14) > 30 yrs: OR = 3.24 (0.51-4.02) Non-sitting, low physical strain jobs Men 20 - 29.9 yrs: OR = 2.45 (0.53- 3.32) >30 yrs: OR=2.46 (0.51-4.54) Women 20 - 29.9 yrs: OR = 1.51 (0.68-1.92) >30 yrs: OR = 2.34 (0.66 -2.93) Jobs with high physical strain Men 20 - 29.9 y…	No	Weaknesses. No information on identification and recruitment of study population, participation rates, identification of exclusions, or total number of cases. Potential for misclassification.
Flugsrud 2002	Cohort	Exposure data from cohort study, outcome data from national THR registry	Total 50,034 (672 cases) 40, 545 exposed 9, 663 unexposed (sedentary jobs)	Mean (at start of follow up) 54.9 Followed for 9 years	Questionnaire, Self-classification of exposure based on job parameters	Intensity of physical activity	Score: 2	Underwent THR	Diagnostics for THR, Score: 3	Controlled	Age, BMI, gender, weight, marital status, smoking status, leisure time physical activity	Physical activity at work Men Moderate: HR8=1.5 (1.0 – 2.2) Intermediate: HR = 1.7 (1.1-2.4) Intensive: HR = 2.1 (1.5 - 3.0) Women Moderate: HR = 1.1	No	Strengths. The prospective study design limits the possibility of selection and recall bias, and many important confounders are controlled in analyses Weaknesses. Exposures were categorized only based on qualitative descriptions and job title examples. Data collected only for 1 year of work.
Heliovaara 1993	Cross sectional	Sample drawn from Finnish population register	Total 7,217 4,730 exposed 2,497 unexposed	³ 30	Questionnaire, specific job tasks	Exposure to physical stress at work; lifting, carrying, stooping, vibration etc.	Score: 2	History of hip OA based on radiographs (criteria not described) and patients recollection and symptom history	Complaints and clinical examination Score: 2	Recall bias	Age, gender, BMI, previous injury	Index of physical stress at work Category 1 OR = 1.2 (0.9 – 1.8) Category 2 OR = 1.9 (1.4-2.6) Category 3 OR = 2.7 (1.8-3.9) Category 4,5 OR = 2.7 (1.7-4.4)	No	Weaknesses. Hip OA prevalence based in part on self-report. Timing of exposure and hip OA onset unclear. Qualitative, broad exposure index categories are poor indicators for specific work activities. Potential for recall bias. Cross sectional design.
Jacobsson 1987	Cross sectional	Hospital based	106 cases 236 controls	Mean 72	Questionnaire, specific job tasks	Presence / absence of specific tasks (lifting, walking, standing) during work	Score: 2	Patients on waiting list for THR or JS < 3 mm	Subjective, clinical and radiographic examination, Score: 3	Recall bias	Uncontrolled	Higher frequency of COA cases report heavy lifting compared to controls (p<0.01)	No	Weaknesses. Inadequate exposure definition, likelihood of recall bias, lack of consideration of potential confounders, and cross-sectional design.
Jacobsen 2004	Cross sectional	Cohort from the Copenhagen City Heart Study	Total 4,151	Mean Men 61 Women 2 Range Men 23 - 93 Women 22 - 92	Questionnaire, specific job tasks	Sitting. Standing, walking, lifting – frequency, load, duration	Score: 3	JS ≤2.0 mm, with secondary radiographic indicators of maximum sclerosis ≥mean + 2 SD; presence of osteophytes; or presence of subchondral cysts.	Hip pain and radiographics, Score: 2	Recall	Age, sex, BMI	"We found no significant relationships between radiographic features of hip OA and type and duration of occupations, be they sedentary or involving repeated daily lifting (P range, 0.09-0.98; OR range, 0.7-1.0)" (p. 707) (See article for additional results)	No	Weaknesses. No specific results reported. Not clear how referent group was defined for comparison. Self-reported exposures. Cross sectional design. Potential for recall bias.
Jarvholm 2008	Cohort	Construction workers	Total 204,741 White collar workers: 9,136	Range 40 -79	Interview, job title	Job title	Score: 1	Workers receiving surgical treatment for primary hip OA	Surgically treated hip and knee patients, trauma and rheumatoid arthritis excluded Score: 3	Recall bias	Age, BMI	Risk estimates by job title only	No	Strengths. Longitudinal design and repeated health examinations. Linkage with health outcome registry. Weaknesses. Comparison group not described, potential for residual confounding by age, BMI, exposure classified by job title at baseline.
Juhakoski 2009	Cohort	General population	Total 840 513 exposed 327 unexposed	Mean 42.5 Range 30 - 72	Questionnaire and interview, job type and task description	Type of work, movement, load, intensity	Score: 2	History of diagnoses and clinical evidence	Clinical examination without X-ray Score: 2	Selection bias, large loss to follow- up	Age, sex, BMI, smoking, education, alcohol, leisure activity, history of injury	Other sedentary: OR = 1.1 (0.1 - 10.0) Light standing/ movements: OR = 1.2 (0.4 - 3.4) Light/medium heavy work: OR = 3.1 (1.2 - 8) Heavy manual work: OR = 6.7 (2.3-19.5) (See article for additional results)	No	Weaknesses. Validity and reproducibility of categories are unknown. Misclassification of exposure and outcome, and selection bias possible.
Lau 2000	Case control	Hospital based	138 cases 414 controls	Not available	Interview, job history and work tasks	Frequency of squatting, kneeling, climbing, lifting – different weights.	Score: 3	Kellgren grade of 3 or 4	Clinical and radiographic criteria for THR Score: 3	Selection; recall; and information	Sex, age	Lifting ≥10 kg 1-10 times/week Men OR=1.8 (0.4-8.1) Women OR=0.7 (0.3-1.7) Lifting ≥10 kg >10 times/week Men OR=3.1 (0.7-14.3) Women OR=2.4 (1.1-5.3) (See article for additional results)	No	Weaknesses. Potential for information, selection, and recall bias. Relies on prevalent not incident cases. Possible overlap between exposure groups; identity of comparison groups in analyses is uncertain. Unclear information on potential confounders.
Lindberg 1984	Cross sectional	Shipyard laborers, shipyard office workers, teachers	332 laborers 352 internal controls 438 external controls	Mean Laborers 66 ± 5 Internal controls 64 ± 4 External controls 65 ± 5	Job title, Malmo shipyard workers or general population sample	Job title	Score: 1	JS<4 mm in those age <70 and JS<3 mm in those age >70 years	Radiographic examination, clinical criteria not specified Score: 2	Cross sectional analysis; results not presented	Age	Risk estimates not calculated	No	Weaknesses. Unquantified exposures, cross sectional design, no risk estimates
Riyazi 2008	Case control	General population	382 cases 345 controls	Mean Cases 60 Controls 57 Range Cases 43 - 79 Controls 40 - 76	Questionnaire, job titles and work tasks	Job categories defined based on specific tasks (loads lifted, stooping, standing, walking etc).	Score: 1	Pain or stiffness on most days plus JSN evident on x-ray (criteria not specified) and with Kellgren score >2, or THR due to primary hip OA	Clinical and radiographic criteria from American Collge of rheumatology Score: 3	Controlled	Age, gender, geographic region, BMI, smoking status, menopausal status (women)	Physically demanding work and risk of familial OA of the hip OR = 3.3 (1.3 - 8.2) (See article for additional results)	No	Weaknesses. Lack of specific, quantitative information or analysis related to occupational demands.
Roach 1994	Case-control	US Military Veteran’s clinic, men only	99 cases 233 controls	Mean Cases 68.2 Controls 67.7	Questionnaire, job tasks. Hip joint force (twice body weight) discriminates for light and heavy workload	Heavy or light work ("...Did you ever hold a job..."): standing, walking, lifting, crouching and kneel-ing; limit heavy/light work : at least 15 years of exposure in that category	Focus on hip joint forces needs a differentiation between peak forces and average forces. Attempt to accumulate the exposure (heavy work) over several tasks but only with respect to time duration. Score: 3	Kellgren or Croft grade 3 or 4	Complaints, clinical diagnostics (not specified) and radiologic diagnostic Score: 3	Controlled	Age, gender, prior cancer diagnosis, obesity at age 40, history of running for exercise.	Intermediate work: OR = 1.9 (1.0 – 3.8) Heavy work: OR = 2.4 (1.3-4.3) (See article for additional results)	Yes	Strengths. Internal validity, work load definitions had biomechanical bases Weaknesses. Potential for recall bias and misclassification. Smoking may be a modifier of workload. Reliability and validity of mathematical models used to estimate compression forces not discussed. Exposure categories not well defined.
Rossignol 2003	Cross sectional	Hospital based	Total 10,412	Mean 66.2	Questionnaire, job title	Job held for longest time	Score: 1	X-ray examination (criteria not specified) or clinical symptoms	Questionnaire and clinical based patients, no more specified Score: 2	Unknown	Age, gender	Observed/ Expected (O/E) ratios Agriculture: O/E = 1.7 (1.5 - 1.8) (See article for additional results)	No	Weaknesses. Lack of precise diagnostic criteria. Lack of information on potential confounders other than age and gender. Lack of quantitative exposure estimates. Cross-sectional design.
Rossignol 2005	Cross sectional	Hospital based	Total 2,792	Mean 61.8 Range 20 - 80	Questionnaire, biomechanical stress	Carrying out specific tasks (lifting, carrying heavy objects, vibrations etc.) in longest held occupation	Score: 2	Patients consulting for hip OA regardless of the current or past diagnostic method used	Questinnaire based patients Score: 1	Selection; information	Age, gender	Risk estimates by occupation only	No	Weaknesses. Use of prevalent cases. Lack of details on hip OA diagnosis. Limited, qualitative exposure definitions. Cross sectional design.
Thelin 1990	Case control	General population	105 cases 222 controls	Range 55 - 70	Questionnaire, job title	Job title, duration	Score: 1	Previous surgery for hip OA	THR-diagnostics, no more specified Score: 3	Unknown	Age, gender	Years in farming 1-10 yrs: RR = 2.1 (1.1 – 4.3) 11-20 yrs: RR = 4.6 (2.0 - 11.0) 21-30 yrs: RR = 2.5 (0.9 - 6.9) >30 yrs: RR = 2.9 (1.6 - 5.5) (See article for additional results)	No	Weaknesses. Lack of quantitative exposure data. Failure to account for important confounders, especially BMI.
Thelin 1997	Case control	Danish farmers	216 cases 479 controls	< 70 years	Questionnaire, job titles and job tasks	Duration	Score: 2	Hip joints with a joint space of 3 mm were classified as coxarthrosis, unless special information showed that it was a question of a congenital condition.	Radiographic diagnostics without clinical examination Score: 2	Unknown	Age, gender	Any kind of farm job 1-10 yrs: OR = 1.63 (1.03 - 2.6) 11-20 yrs: OR = 1.67 (0.87-3.23) 21-30 yrs: OR = 4.20 (1.97-8.97) >30 yrs: OR = 4.45 (2.90-6.83) (See article for additional results)	No	Weaknesses. Quantitative assessment of physical work load for the different types of farm tasks not provided.
Thelin 2004	Case control	Male Swedish farmers	369 cases 369 controls	Mean Cases 61.8 Controls 61.6 Range Cases 40 - 71 Controls 41 - 71	Interview, job tasks	Frequency, duration of tasks	Score: 2	Men with THR for hip OA or JS < 3mm	Complaints, clinical and radiologic diagnostic Score: 3	Controlled but assessed farming specific	Age, gender, residential area	>5 hours a day caring for barn animals: OR = 13.3 (1.22-144.98) (See article for additional results)	No	Strengths. Well designed, and used quantitative, graded estimates. Weaknesses. Uses farming specific exposures which may not be applicable for other occupations.
Thelin 2007	Cohort	Male Swedish farmers	1, 220 farmers 2, 217 referents (1,120 rural and 1,087 urban)	Not available	Farmers, Swedish national farm register	Job title	Score: 1	ICD 9 & ICD 10 codes for inpatient care.	Clinical diagnostics not specified Score: 2	Controlled	Age	Farmers vs. urban referents HR = 3.0 (1.7 – 5.3)	No	Strengths. Longitudinal study design Weaknesses. No quantitative or semiquant. exposure measurements were reported. Important confounders could not be controlled.
Tuchsen 2003	Cohort	Population based	Not available	Range 20 - 59	Occupation, Denmark government registries	Job title	Score: 1	Hospital admissions for hip OA	Data from patients register, not specified Score: 2	Controlled	Gender, age	Employed in agriculture and horticulture in 1994 – 1999: SHR9 = 286 (262 – 313) (See article for additional results)	No	Weaknesses. Potential confounders not addressed. No exposure metric other than occupation was used.
Typpö 1985	Cross sectional		Total 919	Mean 55.3 - 59.6	Questionnaire, job type	Classified as mental, light manual, medium manual, and heavy manual.	Score: 1	Destructive hip OA cases had a minimum JS requirement (<3 mm). (list of criteria for other classifications available)	Questionnaire, clinical and radiographic examination Score: 3	Unknown	Age	Not reported	No	Weaknesses. Unclear exposure categories. Lack of risk estimates. Cross sectional design.
van Dijk 1995	Cross sectional	Retired female professional ballet danced	Total 38 19 dancers 19 controls	Range 50 - 70	Dancers, Dutch ballet companies	Dancers	Score: 1	Radiographic screening to identify JSN	Clinical examination (not specified) and radiographical examination Score: 3	Controlled	Gender	Not reported	No	Weaknesses. No exposure assessment other than classification by occupation.
Vingard 1991a Int J Epi	Cohort	Population based	Total 250, 217	Not available	Questionnaire, subjective separation of occupations in low and high level exposure	Intensity of work load	Score: 1	Hospitalization for hip OA	Diagnostics for THR, not specified Score: 3	Controlled	County, degree of urbanization, gender	Year of birth Men 1925-1945 RR = 2.0 (1.6 – 2.3) 1905-1924 RR = 2.2 (1.6 - 2.8) Women 1925-1945 RR = 1.1 (0.9 - 1.5) 1905-1942 RR = 1.6 (0.9 - 3.1) (See article for additional results)	No	Strengths. Use of population registers and census data from 10 years prior to diagnosis to determine occupation. Weaknesses. Non-specific nature of the case definition. Occupations grouped by subjective ratings. Failure to account for potential confounding, especially for BMI.
Vingard 1991b Scan J Work Environ	Case control	Population based	239 cases 302 controls	Range 50 - 70	Interview and questionnaire, work tasks, literature references on static and dynamic tasks and associated hip joint forces	Cumulative frequency of lifting (lifted tons), lifts > 40 kg and jumps, cumulative duration of static and dynamic work load (time spent in hours)	Potential for recall bias affecting exposure estimates Score: 3	Men treated for THR due to primary hip OA	Diagnostics for THR, not specified, confounder static malpositions, trauma, rachitis excluded Score: 3	Controlled	Age, gender, current health, tobacco use, education, sports activities, height and weight	Number of lifts >40 kg ≤29 yrs Medium exposure RR = 1.73 (1.06-2.82) High exposure RR = 2.35 (1.47-3.74) 30-49 yrs Medium exposure RR = 1.60 (0.81-3.15) High exposure RR = 3.31 (1.97-5.57) (See article for additional results)	No*	Strengths. Adequate control for confounders, validation of recall of controls, detailed characterization of work activities Weaknesses. Reliance on long-term recall for exposure data. Lack of historical data on BMI. Lack on information on diagnostic protocols. Lack of internal validity.
Vingard 1992	Case control	General population	140 cases 298 controls	Range 50 - 69	Interview, work history and type of work load. Exposure estimated on subjective score levels per job title	Cumulative exposure, duration, intensity score.	Physical demands in a job are gener-ally assessed as joint loading score. Very speculative, no clear criteria are given. Score: 1	Physician diagnosis of hip OA identified from a national registry of disability cases	Clinical examination Score: 1	Controlled	Gender, age	Moderate work load: RR = 4.1 (2.4-7.1) Heavy work load: RR = 12.4 (6.7-23.0) (See article for additional results)	No	Strengths. Use of population registers means good external validity. Considered exposures 20 years prior retirement. Weaknesses. Poorly documented diagnostic criteria. Semi-quantitative assessment of exposure. Failure to control for confounding.
Vingard 1997b	Case control	Swedish national THR register	230 cases 273 controls	Range 50 - 70	Interview and questionnaire, task description	Load, frequency of lifting; frequency of jumps; time spent sitting, standing, twisted position; cumulative frequency stairs climbed, heavy lifts	Strong likelihood of recall bias affecting exposure estimates Score: 3	THR register, diagnosis according to standardized protocol including clinical and radiographic examinations	Diagnostics for THR, not specified, confounder static malpositions, trauma, rachitis excluded Score: 3	Controlled	Gender, age, non-occupational physical activity, BMI, smoking, number of children, hormone therapy	Heavy lifts: Medium exposure, RR = 1.1 (0.7-1.7) High exposure, RR = 1.5 (0.9 - 2.5) (See article for additional results)	Yes	Strengths. Careful identification of activities contributing to physical load on the hip. Separate ascertainment of work and non-work activities. Assessment and control of confounding. Use of an enumerated population to develop the study population. High and relatively similar participation rates reported for the cases and controls. Weaknesses. Relies on exposures recalled from the distant past (…
Yoshimura 2000	Case control	Hospital based	114 cases (103 women, 11 men), 114 controls Japanese people	≥45	Interview and structured questionnaire, job titles and activities	Time duration with potential exposure: lifting weights more than once in an average week (10 kg, 25 kg, >50 kg	Measures with a potential exposure are generally not suitable for cumulative quantification of exposure Score: 3	Waiting for THR due to primary hip OA	Diagnostics for THR, specified K/L 3-4 Score: 3	Misclassification; incomplete reporting of results; recall bias	History of knee pain, education, BMI	Main job, lifting 10+ kg OR = 1.2 (0.6 - 2.1) 25+ kg OR = 1.5 (0.7 - 3.0) 50+ kg OR = 4.1 (1.1 - 15.2) First job, lifting 10+ kg OR = 1.2 (0.6 - 2.4) 25+ kg OR = 3.5 (1.3 - 9.7) (See article for additional results)	No*	Weaknesses. Cross sectional design. Potential for controls to have had some degree of hip OA. Potential recall bias. Referent group not specified while reporting results.
1 Joint Space; 2 Relative Risk; 3 Total Hip Replacement; 4 Total Knee Replacement; 5 Body Mass Index; 6 Odds Ratio; 7 Joint Space Narrowing; 8 Hazard Ratio; 9 Standardized Hospitalization Ratios
*These studies were initially identified as potentially useful for exposure response analysis, but were excluded upon further consideration for the following reasons: Coggon 1998, poor epidemiological quality; Vingard 1991b, lack of internal validity; Yoshimura 2000, poor epidemiological quality
